# Supplementary material for: Cancer Subtype Recognition Based on Laplacian Rank Constrained Multiview Clustering
Source: Genes (Basel). 2021 Apr 3;12(4):526. doi: 10.3390/genes12040526 (PMC8065670; doi:10.3390/genes12040526)
Supplement: Supplementary file 1 [file genes-12-00526-s001.zip]

Archive with 19 entries (14 files):
- LRCMC_code/
- LRCMC_code/datasets/
- LRCMC_code/datasets/TCGA_datasets/
- LRCMC_code/datasets/TCGA_datasets/BIC.mat
- LRCMC_code/datasets/TCGA_datasets/COAD.mat
- LRCMC_code/datasets/TCGA_datasets/GBM.mat
- LRCMC_code/datasets/TCGA_datasets/LSCC.mat
- LRCMC_code/datasets/benchmark_datasets/
- LRCMC_code/datasets/benchmark_datasets/3sources.mat
- LRCMC_code/datasets/benchmark_datasets/Caltech101-7.mat
- LRCMC_code/datasets/benchmark_datasets/MSRC.mat
- LRCMC_code/datasets/benchmark_datasets/WebKB.mat
- LRCMC_code/funs/
- LRCMC_code/funs/CalcMeasures.m
- LRCMC_code/funs/InitializeSIGs.m
- LRCMC_code/funs/L2_distance_1.m
- LRCMC_code/funs/LRCMC.m
- LRCMC_code/funs/SloutionToP19.m
- LRCMC_code/funs/eig1.m
