# Supplementary material for: Cancer Subtype Recognition Based on Laplacian Rank Constrained Multiview Clustering
Source: Genes (Basel). 2021 Apr 3;12(4):526. doi: 10.3390/genes12040526 (PMC8065670; doi:10.3390/genes12040526)
Supplement: Supplementary file 1 [file genes-12-00526-s001.zip › LRCMC_code/funs/CalcMeasures.m]

function result = CalcMeasures(Y, predY)
% result = [ACC, NMI, ARI, error_cnt];
if size(Y,2) ~= 1
    Y = Y';
end;
if size(predY,2) ~= 1
    predY = predY';
end;

% bestMap
predY = bestMap(Y, predY);
if size(Y)~=size(predY)
    predY=predY';
end

error_cnt = sum(Y ~= predY);
AC = length(find(Y == predY))/length(Y);
[~,nmi_value,~] = compute_nmi(Y', predY');
[ARI,~,~,~] = valid_RandIndex(Y', predY');

result = [AC, nmi_value, ARI, error_cnt];
