# Supplementary material for: Cancer Subtype Recognition Based on Laplacian Rank Constrained Multiview Clustering
Source: Genes (Basel). 2021 Apr 3;12(4):526. doi: 10.3390/genes12040526 (PMC8065670; doi:10.3390/genes12040526)
Supplement: Supplementary file 1 [file genes-12-00526-s001.zip › LRCMC_code/funs/InitializeSIGs.m]

function [S, D] = InitializeSIGs(X, k, issymmetric)
% X: each column is a data point
% k: number of neighbors
% issymmetric: set S = (S+S')/2 if issymmetric=1
% S: similarity matrix, each row is a data point
% Ref: F. Nie, X. Wang, M. I. Jordan, and H. Huang, The constrained
% Laplacian rank algorithm for graph-based clustering, in AAAI, 2016.

if nargin < 3
    issymmetric = 1;
end;
if nargin < 2
    k = 5;
end;

[~, n] = size(X);
D = L2_distance_1(X, X);
[~, idx] = sort(D, 2); % sort each row

S = zeros(n);
for i = 1:n
    id = idx(i,2:k+2);
    di = D(i, id);
    S(i,id) = (di(k+1)-di)/(k*di(k+1)-sum(di(1:k))+eps);
end;

if issymmetric == 1
    S = (S+S')/2;
end;
