# Supplementary material for: Cancer Subtype Recognition Based on Laplacian Rank Constrained Multiview Clustering
Source: Genes (Basel). 2021 Apr 3;12(4):526. doi: 10.3390/genes12040526 (PMC8065670; doi:10.3390/genes12040526)
Supplement: Supplementary file 1 [file genes-12-00526-s001.zip › LRCMC_code/funs/L2_distance_1.m]

% compute squared Euclidean distance
% ||A-B||^2 = ||A||^2 + ||B||^2 - 2*A'*B
function d = L2_distance_1(a,b)
% a,b: two matrices. each column is a data
% d:   distance matrix of a and b

if (size(a,1) == 1)
  a = [a; zeros(1,size(a,2))]; 
  b = [b; zeros(1,size(b,2))]; 
end;

aa=sum(a.*a); bb=sum(b.*b); ab=a'*b; 
d = repmat(aa',[1 size(bb,2)]) + repmat(bb,[size(aa,2) 1]) - 2*ab;

d = real(d);
d = max(d,0);
d = d - diag(diag(d)); % force 0 on the diagonal
