# Supplementary material for: Cancer Subtype Recognition Based on Laplacian Rank Constrained Multiview Clustering
Source: Genes (Basel). 2021 Apr 3;12(4):526. doi: 10.3390/genes12040526 (PMC8065670; doi:10.3390/genes12040526)
Supplement: Supplementary file 1 [file genes-12-00526-s001.zip › LRCMC_code/funs/LRCMC.m]

function [group, S0, Z, U, evs] = LRCMC(X, c,pn, beta, normData)
%% input:
% X{}: multi-view dataset, each cell is a view, each column is a data point
% c: cluster number
% pn: number of neighbours
% beta: regularization parameter and is set in the range of [1,30]
%% output:
% group: the final clustering result, i.e., cluster indicator vector
% S0: affinity graph matrix for each view
% Z: the learned consensus matrix
% U: the embedding representation
% evs: eigenvalues of learned graph Laplacian matrix

NITER = 20;
zr = 10e-11;
islocal = 1; % only update the similarities of neighbors if islocal=1
if nargin < 4
    beta = 1;
end;
if nargin < 5
    normData = 1;
end;

num = size(X{1},2); % number of instances
m = length(X); % number of views
%% Normalization: Z-score
if normData == 1
    for i = 1:m
        for  j = 1:num
            normItem = std(X{i}(:,j));
            if (0 == normItem)
                normItem = eps;
            end;
            X{i}(:,j) = (X{i}(:,j)-mean(X{i}(:,j)))/(normItem);
        end;
    end;
end;

%% initialize S0: Constructing the affinity graph matrices
S0 = cell(1,m);
for i = 1:m
    [S0{i}, ~] = InitializeSIGs(X{i}, pn, 0);
end;
%% initialize Z, U and w
Z = zeros(num);
for i = 1:m
    Z = Z + S0{i};
end;
Z = Z/m;
for j = 1:num
    Z(j,:) = Z(j,:)/sum(Z(j,:));
end;


sZ = (Z+Z')/2;
D = diag(sum(sZ));
L = D - sZ;
[U, ~, evs]=eig1(L, c, 0,0);

w = ones(1,m)/m;

idxx = cell(1,m);
ed = cell(1,m);
F=cell(1,m);
%%  update ...
for iter = 1:NITER
    % update F
    for v=1:m
    S0{v}=(S0{v}+(S0{v})')/2;
    DD = diag(sum(S0{v}));
    LL = DD-S0{v};
    [F{v}, ~, ev]=eig1(LL, c, 0);
    end
    % update S0
     for v = 1:m
    A=F{v};
    ed{v} = L2_distance_1(A', A');
    [~, idxx{v}] = sort(ed{v}, 2); % sort each row
    end;
    for v = 1:m
    S0{v} = zeros(num);
        for i = 1:num
            id = idxx{v}(i,2:pn+2);
            di = ed{v}(i, id);
            numerator = di(pn+1)-di+2*w(v)*Z(i,id(:))-2*w(v)*Z(i,id(pn+1));
            denominator1 = pn*di(pn+1)-sum(di(1:pn));
            denominator2 = 2*w(v)*sum(Z(i,id(1:pn)))-2*pn*w(v)*Z(i,id(pn+1));
            S0{v}(i,id) = max(numerator/(denominator1+denominator2+eps),0);
        end;
    end;
    % update w
    for v = 1:m
    ZS = Z - S0{v};
    distZS = norm(ZS, 'fro')^2;
        if distZS == 0
           distZS = eps;
        end;
    w(v) = 0.5/sqrt(distZS);
    end;
    % update Z
    dist = L2_distance_1(U',U');
    Z = zeros(num);
    for i=1:num
        idx = zeros();
        for v = 1:m
        s0 = S0{v}(i,:);
        idx = [idx,find(s0>0)];
        end;
        idxs = unique(idx(2:end));
        if islocal == 1
        idxs0 = idxs;
        else
        idxs0 = 1:num;
        end;
        for v = 1:m
            s1 = S0{v}(i,:);
            si = s1(idxs0);
            di = dist(i,idxs0);
            mw = m*w(v);
            lmw = beta/mw;
            q(v,:) = si-0.5*lmw*di;
        end;
        Z(i,idxs0) = SloutionToP19(q,m);
        clear q;
    end;
    % update U
    sZ = Z;
    sZ = (sZ+sZ')/2;
    D = diag(sum(sZ));
    L = D-sZ;
    U_old = U;
    [U, ~, ev]=eig1(L, c, 0, 0);
    evs(:,iter+1) = ev;
    % update beta and the stopping criterion
    fn1 = sum(ev(1:c));
    fn2 = sum(ev(1:c+1));
    if fn1 > zr
        beta = 2*beta;
    elseif fn2 < zr
        beta = beta/2;
        U = U_old;
    else
        disp(['iter = ',num2str(iter),' beta:',num2str(beta)]);
        break;
    end;
end;

%% generating the clustering result
Z=sZ;
[clusternum, group]=graphconncomp(sparse(Z));
group=group';
 
