# Supplementary material for: Cancer Subtype Recognition Based on Laplacian Rank Constrained Multiview Clustering
Source: Genes (Basel). 2021 Apr 3;12(4):526. doi: 10.3390/genes12040526 (PMC8065670; doi:10.3390/genes12040526)
Supplement: Supplementary file 1 [file genes-12-00526-s001.zip › LRCMC_code/funs/eig1.m]

function [eigvec, eigval, eigval_full] = eig1(A, c, isMax, isSym)

if nargin < 2
    c = size(A,1);
    isMax = 1;
    isSym = 1;
elseif c > size(A,1)
    c = size(A,1);
end;

if nargin < 3
    isMax = 1;
    isSym = 1;
end;

if nargin < 4
    isSym = 1;
end;

if isSym == 1
    A = max(A,A');
end;
[v, d] = eig(A);
d = diag(d);
%d = real(d);
if isMax == 0
    [d1, idx] = sort(d);
else
    [d1, idx] = sort(d,'descend');
end;

idx1 = idx(1:c);
eigval = d(idx1);
eigvec = v(:,idx1);

eigval_full = d(idx);
